# Supplementary material for: Unlocking the potential of rural social enterprise
Source: J Rural Stud. 2019 Aug;70:144–54. doi: 10.1016/j.jrurstud.2017.12.021 (PMC6876678; doi:10.1016/j.jrurstud.2017.12.021)
Supplement: Data profile [file mmc1.xml]

<?xml version="1.0" encoding="UTF-8" standalone="no"?><data:data><datasets><author>artur.steiner@gcu.ac.uk</author><type>0</type><dataset><value>1</value><reason>The data that has been used is confidential</reason><comments/></dataset></datasets></data:data>
